# Supplementary material for: Immunization with inactivated whole virus particle influenza virus vaccines improves the humoral response landscape in cynomolgus macaques
Source: PLoS Pathog. 2022 Oct 7;18(10):e1010891. doi: 10.1371/journal.ppat.1010891 (PMC9581423; doi:10.1371/journal.ppat.1010891)
Supplement: S1 Data — Raw data for all the figures and supplementary figures. (XLSX) [file ppat.1010891.s006.xlsx]

## Sheet: Figure 1
	Figure 1B	Cytokine levels
	RANTES
	Time (hours)	WPV										SV
	0	30148.1	14218.5	27618.4	2920.04	27011.7	9202.8	7376.84	4200.64	31796.9		8756.64	30626.1	22577.8	10551.8	6340.36	15692.3	4185.56	33296.2	1910.92
	6	6186	10140.9	6817	1070.24	835.4	14083.6	2540.72	11195	5573.56		395.24	1396.12	4668.48	707.52	26412.8	6666.84	63.48	6007.92	17936.5
	24	966	3473.76	3911.72	1478.84	1651.64	578.4	20495	3947.12	8490.76		5174.96	281.52	4003.32	8820.24	10495.6	5192	8098.96	8553.16	1722.08
	IL-18
	Time (hours)	WPV										SV
	0	1603.8	1193.24	8630.64	557.2	2836.32	1686.56	530.48	1509.96	13959.6		1484.6	4400.84	2992.12	1468.76	797.36	3970.48	611.8	7509.12	463.2
	6	3361.16	3101.64	9946	2763.24	1981.56	1807.68	2998.84	7036.36	1361.56		5508.24	931.84	2948.6	3507.24	2758.08	4761	9.12	2224.56	2168.76
	24	1320.24	2890	5105.88	920.24	2118.84	3546.68	1498.96	4034.68	5031.44		1601	4886.96	3445.88	2902.56	1795.44	931.64	2070.36	1292.96	2134.68
	IFN-alpha
	Time (hours)	WPV										SV
	0	8.04	3.48	6.72	9.68	7.84	9.44	13.6	11.08	11.64		17.6	3.48	10.96	8.84	246.44	18.96	5.44	14.44	15.04
	6	42	20.32	157.6	3.04	6.08	12.12	22.52	25.56	11.24		7.96	8.12	84.28	14.4	178.52	14	8.48	5.92	5.32
	24	29.52	44.4	63.44	18.2	12.92	10.4	52.24	145.8	6.12		3.92	2.24	5.96	11.28	174.04	7.12	12.04	11.84	11.04
	IL-6
	Time (hours)	WPV										SV
	0	2.56	3.88	8.96	5.76	10.84	5.96	8.96	4.36	8.12		4.8	3.52	14.48	16	75.84	4.72	6.08	36.72	12.76
	6	15.16	9.64	17.76	7.84	8.56	15.92	10.88	11.52	7.16		7.6	16.2	6.4	27.72	51.24	8.12	7.12	30.44	7.44
	24	9.52	9.6	5.6	4.88	3.32	7.32	6.04	10.2	2.8		5.6	4.36	7.8	5.56	48.8	21.92	17.28	12.08	21.16
	MCP-1
	Time (hours)	WPV										SV
	0	427.84	388.64	326.72	100.8	307.88	355.92	336.76	454.92	151.72		128.72	360.88	356.96	396.44	1573.32	76.68	160.8	302.12	721.84
	6	176.56	357.72	670.28	23.08	24.12	896.24	150.12	192.08	108.36		9.76	17.24	586	17.28	1840.8	20.64	3.04	56.84	920.16
	24	45.88	87.16	121.48	186.08	48.08	22.68	1300.52	312.4	77.2		82.12	6.12	119.76	45.36	915.92	82.8	96.36	678.88	17.16
	IL-4
	Time (hours)	WPV										SV
	0	0.92	9.36	11.12	8.96	9.24	10.16	18.92	7.84	15.08		8.04	3.36	17.96	12.56	36.52	9.2	8.08	15.4	14.4
	6	10.36	8.92	12.4	6.88	0	8.36	6.16	16.6	6.44		5.16	12.24	7.92	14.24	16.12	4.28	9.88	4.28	4.4
	24	4.56	13.68	7.92	4.08	4.4	15.72	0.16	6.44	10.8		1.68	6.4	0.72	6.92	8.24	7.6	7.72	15.92	2.24
	IFN-gamma
	Time (hours)	WPV										SV
	0	1.36	0	70.56	28	25.52	65.96	38.6	43.88	71.92		38.88	0.2	58.84	59.44	34.12	49.12	7.48	80.52	15.48
	6	30.48	44.08	87.04	51.2	0	69.72	29	44.88	48.48		75.88	65.12	23.44	77.32	20.72	0	39.36	5.76	2.2
	24	15.92	59.16	33.76	38.96	29.28	124.28	0	15.64	8.84		0	46.08	8.08	31	7.76	29.88	48.48	100.88	27.96
	TNF-a
	Time (hours)	WPV										SV
	0	2.16	10.76	7.64	11.24	6	5.84	10.32	6.4	8.76		12.08	1.8	10.28	12.68	291.52	13.04	7.32	13.6	10.12
	6	7.76	5.04	13.44	6.08	0	4.8	9.72	13.88	3.32		6.2	12.92	8.44	9.64	156.6	7.6	11	4.4	3.32
	24	4.92	9.84	7.4	8.12	16.52	15.44	1.44	6.12	2.88		0	9.72	0.68	4.48	147.08	12.32	7.08	10.44	3.64
	MIP-1a
	Time (hours)	WPV										SV
	0	0.36	2.12	6.64	5.04	4.64	2.72	7.8	3.76	4.96		8.36	0.52	5.4	4.48	58.64	3.68	3.28	9.12	6.4
	6	1.84	3.16	8.24	2.84	0	5.76	4.4	6.28	3.96		2.92	5.88	3.08	5.24	30.36	1.28	2.16	4.8	2
	24	1.04	7.2	6.52	5.32	4.08	6.52	1.08	6	5.88		0	3.32	1.96	2.32	24.8	2.84	6.2	6.36	6.4
	MIP-1b
	Time (hours)	WPV										SV
	0	52.04	28.56	70.32	6.72	14.04	10.12	5.96	13.88	21		12.04	10.12	42.64	20.64	296.6	21	25.96	59.08	21.76
	6	8.68	6.84	34.48	4.68	0	0	2.8	2.64	3.2		0.28	0	2.92	0.2	243.48	0	7.12	1.36	5.48
	24	2.68	6.2	6.84	4	0	0	0	2.36	1.04		0.24	0	0	3.04	198.52	0.2	1.88	17.6	8.88
	Figure 1C	HI Titers
	A/Singapore/GP1908/2015(H1N1)pdm09
	Time (days)	WPV										SV
	0	15	15	15	15	15	15	15	15	15		15	15	15	15	15	15	15	15	15
	28	40	40	80	40	20	40	15	40	20		15	15	15	15	15	15	15	15	15
	56	320	160	320	640	80	640	80	320	160		20	15	15	40	40	40	40	40	40
	A/Singapore/INFIMH-16-0019/2016 (IVR-186)(H3N2)
	Time (days)	WPV										SV
	0	20	20	20	15	15	15	15	20	15		15	20	15	40	15	20	15	20	15
	28	20	20	20	15	15	20	15	20	15		15	20	15	20	15	20	15	15	15
	56	40	40	20	20	20	20	20	20	20		20	20	20	20	15	20	15	20	20
	Figure 1D	Antibody responses
	IgG HA (H1N1)
	Time (days)	WPV										SV
	0	83.5	160.5	107.5	55.5	148.5	30	57.5	78	89.5		95.5	73.5	70.5	143.5	125	239	112	80	34.5
	28	43158.5	32181.5	69886.5	38627	27985.5	33954.5	4806	61131.5	38554		2680	114.5	1047.5	5573	96	1084.5	1394	382.5	178
	56	204982	128760	243087	218102	105472	214106	106158	194950	104983		21577	1941.5	8620.5	27994.5	560.5	8335.5	23194	13644.5	13534
	IgG NA (H1N1)
	Time (days)	WPV										SV
	0	123053	26878.2	407.7	59254.7	6175.2	8346.2	24803.2	1043.2	6644.2		436.7	7282.2	28284.2	2923.2	3203.7	342.7	23381.7	1086.2	1375.2
	28	93539.2	46850.2	653.7	42821.2	8476.7	4581.7	25318.2	477.2	4630.2		635.7	2272.2	16087.2	6171.7	2443.7	365.2	51801.2	955.2	1020.7
	56	89731.7	72764.7	2958.2	28797.7	8552.2	2918.7	46748.2	472.7	1162.7		684.2	5392.2	23151.7	8176.2	776.7	1000.2	56745.2	873.7	983.2
	IgG NP (H1N1)
	Time (days)	WPV										SV
	0	915.9	538.4	370.9	1294.9	600.4	2093.4	3367.9	7517.4	611.4		532.4	377.4	537.4	1557.4	362.9	721.4	1983.4	625.4	1280.4
	28	9957.4	11488.4	9756.4	38391.4	9902.4	13139.4	7364.4	29659.4	32020.9		36500.9	7199.4	5023.4	41679.9	7234.9	36105.4	58432.9	6742.4	7098.9
	56	30786.9	17188.4	35983.4	43365.4	26314.4	35838.4	13861.4	38968.9	26124.9		62048.4	29513.4	19529.4	60426.4	15010.4	45402.4	168149	14838.9	30398.4
	IgG HA Stem (H1N1)
	Time (days)	WPV										SV
	0	69.5	127	203.5	181	243	19	258.5	63	73.5		112.5	165	100	166	164.5	939.5	242.5	163.5	165
	28	61521	54120	36549	130629	3973	22580	8739	46538	44712.5		7631.5	666	8713.5	16071.5	223.5	11001.5	11057.5	9973	815
	56	55948	22902	63013	55330.5	11438	54483	20359.5	21300.5	12920.5		6333	1939	10963	11394	353.5	11796	19362.5	38310.5	2231.5
	IgG HA (H3N2)
	Time (days)	WPV										SV
	0	122.5	53.5	93	15.5	106.5	37.5	1546	71.5	59.5		74.5	33.5	70.5	114.5	85	23.5	102.5	80	51.5
	28	70	52.5	40	64	70.5	144.5	634.5	63.5	46.5		118	66.5	66.5	13	53	86	63.5	56.5	82
	56	146	60	97.5	49.5	33.5	140.5	2317.5	79	66.5		81.5	76.5	55.5	54.5	75	84.5	84.5	55.5	58
	IgG NA (H3N2)
	Time (days)	WPV										SV
	0	151.5	94	134.5	164	146	53.5	81	117	69		117	81	125.5	170.5	93.5	66	275.5	63.5	59
	28	140.5	90	62	212	119.5	97	112	94	88.5		132.5	115	98	159.5	76.5	92.5	181.5	89	156.5
	56	152.5	109.5	124	158.5	80	119	123	115	91		110	101.5	94	231	79.5	106	248	76	111
	IgA HA (H1N1)
	Time (days)	WPV										SV
	0	64	270	120	1226	1023.5	44	200	11.5	47		65.5	74.5	91.5	105	139.5	58.5	111	299	70.5
	28	417.5	873.5	351	1711.5	1201.5	192.5	260.5	586	974		148.5	90.5	146.5	72	125	17	113.5	290.5	52.5
	56	2550	2488	1051.5	3603	5759	1870.5	1748	3049	10769.5		149	147	101.5	299	108.5	110	167	397	813.5
	IgA NA (H1N1)
	Time (days)	WPV										SV
	0	3680.4	884.4	355.4	2445.4	617.4	214.4	785.4	270.4	1375.4		547.4	1001.4	1199.9	462.4	278.9	1161.4	9401.4	1728.4	1417.4
	28	1140.9	1185.4	222.9	1113.9	412.4	99.4	1092.4	293.4	658.4		902.9	2412.4	2167.9	1003.4	687.9	1562.4	4515.9	1700.9	1551.9
	56	779.4	921.9	128.4	1365.4	340.9	123.4	1666.4	510.4	402.4		879.4	1792.4	1704.9	3599.4	297.9	703.9	6086.4	4150.9	1908.4
	IgA NP (H1N1)
	Time (days)	WPV										SV
	0	186.8	666.8	456.3	4267.8	321.8	529.8	1110.8	643.8	457.8		439.8	523.3	392.3	410.8	196.8	1427.3	1193.8	297.8	2149.8
	28	197.3	846.3	394.8	1289.3	510.8	279.8	1073.3	622.8	673.8		423.3	406.8	517.3	259.3	259.3	1795.8	1421.3	315.8	1613.3
	56	253.8	644.3	347.3	3519.8	662.8	338.8	1547.3	565.8	559.8		570.8	301.8	273.3	488.8	322.3	2281.8	1558.8	634.8	1099.8
	IgA HA Stem (H1N1)
	Time (days)	WPV										SV
	0	241.4	266.4	287.4	503.4	380.4	166.4	490.4	94.4	59.4		506.4	107.9	341.9	282.9	135.4	1061.4	614.9	89.4	1165.9
	28	452.9	551.4	159.9	444.9	224.4	156.4	445.9	192.4	454.4		373.9	202.9	256.9	93.9	310.9	843.4	575.9	98.9	1217.9
	56	1926.4	403.9	696.4	669.9	261.4	623.4	1039.4	140.4	247.4		285.9	160.4	341.9	130.4	127.9	796.4	613.4	982.9	903.4
	IgA HA (H3N2)
	Time (days)	WPV										SV
	0	141	51.5	90	1810	107	87	87	49	115		1688	25.5	1688.5	116	55.5	50	430	42	74
	28	105	35.5	63.5	2546.5	74	85	602.5	38	74		1149.5	49.5	1858.5	69.5	70.5	114	295.5	55	89.5
	56	184	8.5	49.5	1780	57	106	2021	0	84		1530	71	1681.5	43	57.5	18.5	225.5	23	158
	IgG NA (H3N2)
	Time (days)	WPV										SV
	0	59.5	29	89	237	80	64	182	32.5	35		120	107.5	26	79	102.5	597	197	39	28
	28	74.5	49.5	73	223	86	42.5	518	84	93.5		119.5	255	66.5	74.5	204.5	586.5	233	76	32.5
	56	93	14.5	39	221	56	76	469	44	65		63	229.5	74.5	31	144	418.5	285	37	118.5
	FcR2a HA (H1N1)
	Time (days)	WPV										SV
	0	64	270	120	1226	1023.5	44	200	11.5	47		65.5	74.5	91.5	105	139.5	58.5	111	299	70.5
	28	6112	5333	8237	4783	3938.5	6093	885	6365	5364		101.5	40.5	96.5	389.5	53	70	152	63	35
	56	7584.5	11374.5	6196.5	7395	9193	11271.5	8682.5	7442.5	12705		3793.5	265	2219	4917.5	98	1714.5	3521	4177	3766
	FcR2a NA (H1N1)
	Time (days)	WPV										SV
	0	8527	4871	62	5016	116	664	3138.5	68	691		56	434.5	3778	76	227	30	3780	56	114
	28	8396	8377	59	3389.5	132	524	7272.5	18	424		35.5	114.5	2326	229	207.5	43	7917.5	55	70
	56	8294.5	8689	154.5	2861.5	194	221.5	9162	57.5	78		56	319	2800	555.5	109	37.5	5903	90.5	72
	FcR2a NP (H1N1)
	Time (days)	WPV										SV
	0	56	69.5	62	59	70	94	67	67.5	49		74	48.5	0	45	52	51.5	110	76	64
	28	1373	2541	1320	3050.2	899	2231	337	2140	3543		3424.5	898.5	930	3296	822	3886	7736.5	584	865
	56	3259.5	3259.5	4891.5	7034	3517	6053	1278.5	3828.5	5775		7133	3504	3733	4812.5	3343	6012	10764	3563.5	1169.2
	FcR2a HA Stem (H1N1)
	Time (days)	WPV										SV
	0	42	43.5	66	52	26	52.5	59	51.5	49		63	68.5	0	45	25.5	45	35	59	46
	28	6571.5	5755.5	5235	7654	204	4556	1316.5	4714.5	4606.5		378	57.5	1426	1717	70.5	1394	1716.5	926	59.5
	56	5734.5	3610	7513	7606.5	1912	8801	2914.5	3881.5	3393		1001	132	1917	2047.5	69	1957.5	2330	8101	335
	FcR2a HA (H3N2)
	Time (days)	WPV										SV
	0	24	37.5	34.5	38	23	33.5	46	41	38		41	41	7.5	22.5	40	34	15	61	37
	28	23	11	53	49	29	57	45	43	29		41.5	34.5	25.5	53	48	43	23	41	23
	56	45.5	41	4	44	37	28	109.5	35.5	43		37.5	26	31	44.5	48	17	45.5	36.5	28
	FcR2a NA (H3N2)
	Time (days)	WPV										SV
	0	24	37.5	34.5	38	23	33.5	46	41	38		41	41	7.5	22.5	40	34	15	61	37
	28	53	32.5	59	71	43	66	65	72	56		74	74.5	43	56.5	57	68.5	53.5	71	64
	56	49.5	42	42.5	45	43	51	52.5	30.5	66.5		59	55	65	59.5	58	23	94	51.5	33
	FcR3a HA (H1N1)
	Time (days)	WPV										SV
	0	109	103	107.5	104.5	111	146.5	116.5	113	119.5		104	143.5	121.5	140	133	141	99.5	155	151
	28	5246	2607	5378.5	2214.5	1375	1761.5	449	2291	3059		147.5	128	213.5	425	128	115	165	110.5	131.5
	56	12040	11224.5	16105.5	14368	9038	15882	7174.5	11734	7935		993.5	261	597	2087	136.5	713	1888.5	1426	1909.5
	FcR3a NA (H1N1)
	Time (days)	WPV										SV
	0	7696.5	1054	75.5	1475	148	429.5	1874.5	73.5	111.5		54	246.5	592	191	180.5	76	794	107	135
	28	7501	3266	112.5	781	147	200.5	2646	71	68		40	115	609	115.5	209.5	61.5	1632.5	97	135.5
	56	4324	4699	181	831	224	178	3078	53	47.5		98.5	143.5	566	256	158	61.5	2630	166.5	129.5
	FcR3a NP (H1N1)
	Time (days)	WPV										SV
	0	113.5	71.5	49	86.5	111.5	230	293	123.5	115		56.5	109	87.5	161.5	81.5	104.5	245.5	124.5	212.5
	28	1330.5	971.5	706.5	2649	553.5	831	448.5	458	2112.5		2581.5	579.5	703.5	3238.5	499.5	2114.5	4026.5	313.5	784
	56	1478.5	1559.5	2857.5	3677.5	2046.5	3242.5	650.5	1423.5	1855.5		3652	1923.5	1568.5	5682.5	1349.5	4040.5	14998.5	1452.5	4248
	FcR3a HA Stem (H1N1)
	Time (days)	WPV										SV
	0	104.5	123.5	124	113.5	108.5	121	134	112.5	103.5		105.5	162	128.5	155.5	135.5	142.5	106.5	153.5	163.5
	28	7874.5	4601.5	3174	7604	241.5	1164	975.5	1934	3543.5		469	164.5	718.5	1105	131.5	534.5	550.5	337.5	157
	56	3445.5	1937.5	5660.5	4947	1344.5	4839.5	1149.5	1111.5	1169		366	229	867.5	894	143	1070.5	1145.5	3777.5	357
	FcR3a HA (H3N2)
	Time (days)	WPV										SV
	0	144.5	133.5	138.5	146	142.5	169	237	156.5	166		140.5	208	188	203.5	173.5	166.5	140.5	193.5	204.5
	28	177.5	158	181.5	159	139	169.5	192.5	141.5	106.5		121.5	152.5	205.5	165.5	160.5	96.5	140.5	168.5	179
	56	192	158.5	158	168.5	181.5	144	221.5	155.5	114.5		160	201.5	178.5	173.5	177.5	139.5	178.5	156	124
	FcR3a NA (H3N2)
	Time (days)	WPV										SV
	0	195	181	168.5	176	168	229	190.5	171	180.5		175	234.5	199	237	183	199.5	172	238	223
	28	217	212	204	219.5	187.5	224.5	211	189.5	146.5		147	170	245	218	190	117	190.5	208	211.5
	56	228	186.5	223	221	204.5	177	185	180.5	149		220.5	235	205	203	213	194	194	207	162.5

## Sheet: Figure 2
	Figure 2A	Volcano plots
			SV vs WPV								SV ->SV vs WPV->WPV
			-log10(q value)		Mean ranked difference						-log10(q value)		Mean ranked difference
	IgG HA		3.516		8.778				IgG HA		4.16		9
	IgG NA		0.6485		3.222				IgG NA		0.8378		3.444
	IgG NP		0.2866		1.444				IgG NP		0.5149		-1.667
	IgG HA stem		2.106		6.778				IgG HA stem		2.481		7.222
	IgA HA		3.34		8.556				IgA HA		4.16		9
	IgA NA		1.883		-6.333				IgA NA		1.757		-5.889
	IgA NP		0.1847		-0.1111				IgA NP		0.337		0.3333
	IgA HA stem		0.1847		-0.3333				IgA HA stem		0.5322		1.889
	FcγR2a HA		3.641		9				FcγR2a HA		4.16		9
	FcγR2a NA		0.675		3.444				FcγR2a NA		0.8077		3.222
	FcγR2a NP		0.1847		0.1111				FcγR2a NP		0.3893		-0.7778
	FcγR2a HA stem		2.106		6.778				FcγR2a HA stem		1.953		6.333
	FcγR3a HA		3.641		9				FcγR3a HA		4.16		9
	FcγR3a NA		0.6217		3				FcγR3a NA		0.7164		2.778
	FcγR3a NP		0.2766		-1.222				FcγR3a NP		0.8378		-3.444
	FcγR3a HA stem		2.465		7.444				FcγR3a HA stem		2.586		7.444
	H1N1 HI titre		3.039		8				H1N1 HI titre		4.16		9
	Figure 2B	Correlation Plots
	HI titer			IgG HA (H1N1)			IgG HA Stem (H1N1)			FcgR2a HA (H1N1)			FcgR2a HA Stem (H1N1)			FcgR3a HA (H1N1)			FcgR3a HA Stem (H1N1)
	SV	WPV		SV	WPV		SV	WPV		SV	WPV		SV	WPV		SV	WPV		SV	WPV
	20	320		21577	204982		6333	55948		3793.5	7584.5		1001	5734.5		993.5	12040		366	3445.5
	15	160		1941.5	128760		1939	22902		265	11374.5		132	3610		261	11224.5		229	1937.5
	15	320		8620.5	243087		10963	63013		2219	6196.5		1917	7513		597	16105.5		867.5	5660.5
	40	640		27994.5	218102		11394	55330.5		4917.5	7395		2047.5	7606.5		2087	14368		894	4947
	40	80		560.5	105472		353.5	11438		98	9193		69	1912		136.5	9038		143	1344.5
	40	640		8335.5	214106		11796	54483		1714.5	11271.5		1957.5	8801		713	15882		1070.5	4839.5
	40	80		23194	106158		19362.5	20359.5		3521	8682.5		2330	2914.5		1888.5	7174.5		1145.5	1149.5
	40	320		13644.5	194950		38310.5	21300.5		4177	7442.5		8101	3881.5		1426	11734		3777.5	1111.5
	40	160		13534	104983		2231.5	12920.5		3766	12705		335	3393		1909.5	7935		357	1169
	Figure 2C	Heatmap
	Day 28
				IgG					IgA					FcgR2a					FcgR3a
	Vaccine	Hi titer		HA	NA	NP	Stem		HA	NA	NP	Stem		HA	NA	NP	Stem		HA	NA	NP	Stem
	WPV	5.33333		650.107	1.603	26.305	179.602		2.925	0.627	0.865	0.556		130.746	0.952	21.2903	79.318		50.0326	1.49	14.418	25.5968
	WPV	2.66667		516.868	0.76	10.872	885.194		6.523	0.31	1.056	1.876		169.778	0.985	24.5179	156.464		48.1284	0.975	11.722	75.3541
	WPV	2.66667		200.508	1.743	21.338	426.142		3.235	1.34	1.269	2.07		144.135	1.72	36.5612	132.31		25.3107	3.099	13.587	37.2591
	WPV	2.66667		695.982	0.723	29.648	721.707		1.396	0.456	0.302	0.884		93.784	0.676	51.6983	147.192		21.1914	0.529	30.624	66.9956
	WPV	2.66667		1131.82	0.549	6.277	1188.42		4.375	0.464	0.528	0.94		206.542	0.789	23.734	86.781		12.0239	0.467	3.613	9.61983
	WPV	2.66667		783.737	0.457	3.945	738.698		50.957	1.085	0.967	2.038		115.727	0.265	31.7037	91.544		20.2743	0.966	3.709	17.1911
	WPV	1.33333		188.455	1.373	16.493	16.35		1.174	0.668	1.587	0.59		145.87	1.138	12.8429	7.846		12.3874	0.993	4.964	2.22581
	WPV	1.33333		430.771	0.697	52.373	608.333		20.723	0.479	1.472	7.65		103.154	0.614	72.3061	94.01		25.5983	0.61	18.37	34.2367
	SV	1		14.858	0.569	9.348	87.135		1.601	1.807	1.319	0.751		6.031	0.616	93	142.6		1.7572	1.029	8.04	5.59144
	SV	1		12.446	2.215	29.461	45.598		1.023	0.48	1.191	0.937		3.535	2.095	70.3318	49.043		1.65829	2.056	16.401	5.16901
	SV	1		0.768	0.763	19.936	1.359		0.896	2.466	1.318	2.296		1.71	0.914	15.8077	2.765		0.962406	1.161	6.129	0.97048
	SV	1		5.159	0.742	5.544	4.939		0.745	1.095	0.75	1.045		0.824	0.614	13.5156	1.293		0.870861	1.004	3.689	0.960245
	SV	1		4.781	0.879	10.781	60.997		0.972	0.984	1.06	1.106		1.432	0.982	7.68421	15.695		0.712903	0.907	2.518	2.1987
	SV	1		28.063	1.456	68.559	67.836		2.267	1.649	0.962	0.738		2.36	0.634	46.277	6		1.41827	0.741	45.69	4.4455
	SV	1		38.836	2.111	26.762	96.816		0.686	2.17	0.631	0.332		9.987	3.013	73.2444	38.156		3.03571	0.605	20.053	7.10611
	WPV	1		83.583	1.021	2.187	33.807		1.303	1.391	0.966	0.909		23.289	2.317	5.02985	22.314		3.85408	1.412	1.531	7.27985
	SV	1		1.558	0.312	19.076	4.036		1.215	2.409	0.777	1.88		0.988	0.264	18.5258	0.839		0.891986	0.467	5.317	1.01543
	SV	1		4.538	1.066	50.049	11.71		0.291	1.345	1.258	0.795		2.09	1.433	75.4563	30.978		0.815603	0.809	20.234	3.75088
	Day 56
				IgG					IgA					FcgR2a					FcgR3a
	Vaccine	Hi titer		HA	NA	NP	Stem		HA	NA	NP	Stem		HA	NA	NP	Stem		HA	NA	NP	Stem
	WPV	42.667		3929.78	0.486	33.489	305.693		2.939	0.558	0.825	1.33075		145	0.57	119.22	146.279		137.493	0.563	42.514	43.586
	WPV	42.667		7136.85	0.35	17.12	2867.53		42.511	0.576	0.639	3.74639		382.085	0.334	64.394	167.638		108.41	0.414	14.098	39.996
	WPV	21.333		2454.87	0.729	33.614	805.007		39.844	0.212	1.359	7.98012		210.681	0.973	58.205	136.536		110.459	0.562	13.026	32.971
	WPV	21.333		2261.27	7.256	97.016	309.646		8.763	0.361	0.761	2.4231		98.357	2.492	78.895	113.833		149.819	2.397	58.316	45.649
	WPV	21.333		2499.36	0.453	5.184	338.103		265.13	1.888	0.879	1.48729		135.318	0.846	56.719	75.369		103.841	0.721	11.526	9.88
	WPV	10.667		802.243	2.707	31.925	180.331		9.215	1.042	0.966	1.51614		307.419	1.784	46.899	82.989		108.976	4.458	21.811	15.688
	WPV	10.667		1172.99	0.175	42.73	175.789		229.138	0.293	1.223	4.16498		244.327	0.113	117.857	69.245		66.402	0.426	16.135	11.295
	WPV	5.333		710.249	1.385	43.828	47.07		5.627	0.552	2.06	0.687171		340.481	1.672	50.243	73.538		81.423	1.514	18.354	12.392
	WPV	5.333		1846.22	1.885	4.116	78.76		8.74	2.122	1.393	2.11949		228.487	2.919	19.082	49.398		61.584	1.642	2.22	8.578
	SV	2.667		195.084	2.797	38.8	68.639		2.848	7.784	1.19	0.46094		126.09	7.309	106.944	45.5		14.907	1.34	35.186	5.749
	SV	2.667		4.484	0.242	41.362	2.149		0.778	1.068	1.638	0.944609		3.161	0.48	64.288	2.706		1.026	0.875	16.558	1.055
	SV	2.667		34.877	2.919	62.937	12.556		1.88	0.606	1.599	0.75033		51.179	1.25	116.738	43.5		5.057	0.809	38.665	7.512
	SV	2.667		207.089	2.427	84.778	79.845		1.505	0.647	1.306	0.997561		81.884	1.562	97.855	66.571		18.98	3.312	61.094	10.756
	SV	2.667		170.556	0.804	23.727	234.315		1.328	2.402	2.132	10.9944		94.932	1.616	46.888	137.305		9.2	1.556	11.667	24.609
	SV	2.667		392.29	0.715	23.741	13.524		11.539	1.346	0.512	0.774852		88.612	0.632	18.269	7.283		12.646	0.959	19.991	2.183
	SV	1.333		225.937	1.567	116.545	56.293		2.275	1.607	1.298	0.564573		88.221	1	96.392	15.889		9.553	1.824	64.637	3.469
	SV	1		26.415	0.74	78.202	11.752		1.973	1.79	0.577	1.48656		6.463	0.734	72.247	1.927		1.819	0.582	17.647	1.414
	SV	1		122.277	0.819	36.341	109.63		1.109	1.421	0.697	1		138.688	0.741	373.3	191.7		4.914	0.956	17.926	6.751

## Sheet: Figure 3
	Figure 3B	Cytokine levels
	RANTES
	Time (hours)	WPV									SV
1st dose	0	2303.72	3925.52	4130.76	2979.32	11423.6	17224.8	17367.6	40460.7		9233.96	14253.1	16258.2	9386.4	20161.2	37740.8	16942.7	18251.1
	6	6985.4	4767.48	7584.32	15992.5	5140.52	13906.4	2657.52	17367.6		4727.64	7101.36	8165.92	14489.2	9386.4	5359.44	3166.64	8648.24
	24	5921.48	2453.08	7278.88	8300.96	3697.92	7101.36	1128.12	9858.88		3139.24	2431.24	7160.08	13130.3	10965.5	6326.92	4273.04	8033
		WPV->WPV				WPV->SV					SV -> SV				SV -> WPV
2nd dose	0	2182.04	1884.2	2610.84	6121	15347.5	15474.3	6703.36	48674.9		21371	6171.84	5140.52	5270.84	2542.16	7278.88	13238.4	5055.32
	6	11998.7	3335.52	6274.8	13238.4	4533	14608.7	3826.44	12603.1		8033	7278.88	5140.52	7967.36	6593.64	4609.92	9939.92	9083.96
	24	8863.48	5495	4848.12	14973.4	2753.08	7219.24	1028.68	12603.1		12398.3	2123.32	2142.72	5587.2	2979.32	1700.12	6871.24	15992.5
	IL-8
	Time (hours)	WPV									SV
1st dose	0	275.84	209.72	872.72	147.68	507.36	665.96	823.72	715.48		363.88	1647.6	882.84	2162.48	1429.12	19476.1	1939.88	3346
	6	3273.2	1265.88	3383.04	582.4	1629.72	1797.68	1352.64	1132.64		389.84	2308.12	3736.72	5940.44	2048.16	7788.12	3420.52	2933.32
	24	1961.04	872.72	2258.52	1352.64	1509.64	1398.04	1294.2	1493.2		395.2	2410.72	2209.96	5294.96	2998.2	3383.04	4568.88	3496.8
		WPV->WPV				WPV->SV					SV -> SV				SV -> WPV
2nd dose	0	533.72	271.64	1509.64	439.92	288.68	1171.2	882.84	4271.16		1352.64	1739.92	2308.12	1509.64	284.36	3458.44	575.24	1197.56
	6	1444.88	843.04	1493.2	1352.64	513.88	804.76	1721.04	2093.16		1526.28	2965.56	3778.4	3098.36	428.44	604.32	2384.64	4726.2
	24	2573.36	1594.52	2838.68	795.44	1023.76	1398.04	1197.56	2490.68		1279.96	5480.04	2777.36	3132.52	540.48	1898.16	2384.64	4834.36
	IFN-alpha
	Time (hours)	WPV									SV
1st dose	0	0	0	0	0	0	0	0	0		0	0	0	0	0	0	0	0
	6	342.56	71.12	213.52	60.24	26.6	0	18.24	1631.92		0	0	0	0	5.04	0	0	0
	24	1572.2	34.36	275.4	58.16	0	26.6	93.08	36		0	0	0	0	0	0	0	0
		WPV->WPV				WPV->SV					SV -> SV				SV -> WPV
2nd dose	0	0	0	0	0	0	0	0	0		0	0	0	0	0	0	0	0
	6	62.32	0	0	0	0	0	0	0		0	0	0	0	0	0	0	8.44
	24	0	0	0	0	0	0	0	0		0	0	0	0	0	0	0	14.4
	IL-6
	Time (hours)	WPV									SV
1st dose	0	0	0	0	0	0	0	0	0		0	0	0	0	0	0	0	0
	6	18.36	8.4	4.32	14.76	3.68	0	3.68	46.68		0	33.4	2.48	0	0	0	84.44	8.4
	24	0	0	0	0.24	0	0	0	8.4		0	1.32	0	0	0	0	0	1.32
		WPV->WPV				WPV->SV					SV -> SV				SV -> WPV
2nd dose	0	0	0	0	0	0	0	0	0		0	0	3.68	3.08	0	5.6	10.64	0
	6	11.44	0	0	0	0	0	0	1.88		0	0	0	0	0	0	0	1.88
	24	4.96	0	0	0	0	0	0.24	0		0	0	0	0	0	0	0	0
	MCP-1
	Time (hours)	WPV									SV
1st dose	0	73.6	28.92	21.24	2.92	40.44	88	0	545.8		123	90.16	123	103.6	103.6	83.76	96.76	108.28
	6	1134.12	363	407.88	363	179.32	255.52	2.92	6183.76		71.64	90.16	94.52	255.52	263.24	38.92	94.52	92.32
	24	873.08	90.16	520.84	358.24	65.92	271.12	0	571.6		27.6	67.8	83.76	402.72	244.16	94.52	15.44	212
		WPV->WPV				WPV->SV					SV -> SV				SV -> WPV
2nd dose	0	55.12	0	8.2	7.28	62.24	69.72	0	188.8		108.28	43.56	16.56	64.04	16.56	9.2	208.6	161.2
	6	769.92	50	48.36	179.32	90.16	218.92	0	152.56		205.2	33.08	62.24	58.6	58.6	85.88	53.4	520.84
	24	229.52	185.6	31.68	173.16	33.08	46.72	0	372.68		105.92	14.32	0	35.96	67.8	60.4	118	533.2
	TNF-a
	Time (hours)	WPV									SV
1st dose	0	0	0	0	0	0	0	0	0		0	0	0	0	0	0	0	0
	6	0	0	0	16.41	0	0	0	0		0	0	0	0	0	0	0	0
	24	0	0	0	0	0	0	0	0		0	0	0	0	0	0	0	0
		WPV->WPV				WPV->SV					SV -> SV				SV -> WPV
2nd dose	0	0	0	0	0	0	0	0	0		0	0	0	0	0	0	0	0
	6	0	0	0	0	0	0	0	0		0	0	0	0	0	0	0	0
	24	0	0	0	0	0	0	0	0		0	0	0	0	0	0	0	0
	Figure 3C	Antibody responses
	IgG HA (H1N1)
	Time (days)	WPV									SV
	0	162	423	93	115	84.5	128	16.5	75		202.5	0	58.5	40.5	47.5	89.5	71	226
	28	170822	66015.5	43031.5	87406	32842	20229.5	14791.5	140810		667	8158.5	168.5	3595	6711.5	1901.5	266	201.5
		WPV->WPV				WPV->SV					SV -> SV				SV -> WPV
	49	272644	185006	213354	221316	238742	109020	128534	263226		118176	12991	794	13036	13441	151154	7956.5	31397.5
	IgG NA (H1N1)
	Time (days)	WPV									SV
	0	74.2	2379.7	21344.7	11623.7	728.2	199.7	440.7	7241.2		274.2	58045.7	91.2	1721.2	1401.2	64.7	211.7	74.7
	28	1148.2	1648.2	14003.7	14776.7	1008.2	563.2	583.2	4529.2		233.7	102248	120.7	1784.7	1151.2	124.2	52.2	51.2
		WPV->WPV				WPV->SV					SV -> SV				SV -> WPV
	49	10875.7	3198.7	6313.2	9263.7	2540.7	464.7	793.7	10293.2		1269.2	209.2	129.2	153.2	349.7	123882	99.2	3719.7
	IgG NP (H1N1)
	Time (days)	WPV									SV
	0	1223.9	244.9	6569.4	493.9	367.4	543.9	557.4	704.4		1267.4	1712.4	2015.9	929.4	762.9	1159.4	1886.9	504.9
	28	66333.4	3521.4	87632.9	8619.9	16502.4	27929.4	6446.9	18223.4		13357.4	33060.4	7158.9	7993.9	7685.4	46944.4	7353.4	14287.9
		WPV->WPV				WPV->SV					SV -> SV				SV -> WPV
	49	10875.7	3198.7	6313.2	9263.7	97571.9	95172.4	39489.9	132044		179598	6604.4	117354	46141.9	28799.4	49168.9	7167.4	22764.4
	IgG HA Stem (H1N1)
	Time (days)	WPV									SV
	0	379	592	2291	177.5	43	168.5	489.5	103.5		247	437	416	72	6068.5	123.5	3911.5	52.5
	28	120320	37776	145496	27018.5	27800	28475.5	11432.5	31746		1426	56018	1841.5	27157.5	25001	16427.5	4000	1014.5
		WPV->WPV				WPV->SV					SV -> SV				SV -> WPV
	49	105108	37783.5	129885	24989.5	107264	39439	22606.5	114261		70673	7168	1791	8597	8452.5	36241	1419.5	33437.5
	IgG HA (H3N2)
	Time (days)	WPV									SV
	0	0	54	22	62	73	89	33.5	123.5		245.5	2.5	214.5	59.5	92.5	102.5	77	80
	28	50809	828	2699.5	64772	2674.5	3985.5	1014.5	2478.5		926.5	11650.5	379	2358.5	5887	4745.5	205	467
		WPV->WPV				WPV->SV					SV -> SV				SV -> WPV
	49	214689	7252.5	38872.5	152900	73685	25676.5	8744	50275.5		40484.5	7957	472.5	4844.5	6100.5	73163.5	3996	16208
	IgG NA (H3N2)
	Time (days)	WPV									SV
	0	0.5	178.5	32.5	81.5	59	104.5	252	150		122.5	19.5	84	62.5	108	108.5	97.5	84.5
	28	124	139	220.5	136	126	89	149	146		89	116.5	66.5	115.5	94	105	110	70.5
		WPV->WPV				WPV->SV					SV -> SV				SV -> WPV
	49	1929	212.5	152	355.5	91	146	328.5	163		122.5	186	109	111	102	114.5	56	255
	IgG HA (IBV)
	Time (days)	WPV									SV
	0	20.5	68.5	50.5	96.5	87	924.5	131	78.5		110	41	65	69	373	100.5	105.5	80.5
	28	3773	635	30343.5	272	285	1659.5	375.5	1826		61.5	694	156	344.5	531	171.5	120	139.5
		WPV->WPV				WPV->SV					SV -> SV				SV -> WPV
	49	51783.5	10169	49430	2432.5	4729.5	5190	1211.5	21245.5		2252	615	160	298	478.5	1702	437	4601
	IgA HA (H1N1)
	Time (days)	WPV									SV
	0	165.5	348.5	62.5	388.5	68.5	107	52.5	39		373	31	202.5	49.5	112	55.5	53	74
	28	1553.5	570	1889	1519	224.5	596.5	739.5	2140		484	131	165.5	123	179	137	85	56
		WPV->WPV				WPV->SV					SV -> SV				SV -> WPV
	49	2699.5	2337	1538.5	1795.5	1034	3826.5	3101	3285		1072	177.5	63	77	1079.5	4332.5	450	598
	IgA NA (H1N1)
	Time (days)	WPV									SV
	0	922.4	1194.9	311.4	2052.9	391.9	3942.4	723.4	149.9	40015.4	1718.4	539.4	1429.4	1446.4	214.4	4405.4	83.4	1728.4
	28	970.4	1155.9	339.9	1705.4	441.9	10142.4	1049.4	188.4	25915.4	2177.4	899.9	613.9	1143.4	196.4	6169.4	60.4	1700.9
		WPV->WPV				WPV->SV					SV -> SV				SV -> WPV
	49	10875.7	3198.7	6313.2	9263.7	493.9	3571.9	778.4	347.4		509.9	842.4	472.4	1399.9	37969.9	2264.9	585.4	494.4
	IgA NP (H1N1)
	Time (days)	WPV									SV
	0	1512.8	1370.3	7237.8	1681.8	402.3	3748.8	2346.8	522.8		4438.8	737.8	554.8	714.8	1446.8	904.8	224.8	347.8
	28	1800.8	1685.8	4724.3	1831.8	372.3	5445.8	2209.8	540.8		22063.3	710.8	901.8	753.8	2110.8	560.8	376.3	423.8
		WPV->WPV				WPV->SV					SV -> SV				SV -> WPV
	49	1348.8	1188.8	1980.8	1646.3	625.8	3664.3	1107.8	1993.8		2321.8	590.3	425.8	800.8	42099.3	879.3	1158.8	897.8
	IgA HA Stem (H1N1)
	Time (days)	WPV									SV
	0	668.4	6005.9	2071.9	1139.4	1186.9	1367.4	398.4	36.4		2416.4	274.4	220.4	1073.4	549.4	25.4	594.4	78.4
	28	747.4	2603.4	1407.9	3048.9	1059.9	2550.9	525.4	129.4		1507.4	331.4	212.4	939.4	421.4	138.4	1252.4	103.4
		WPV->WPV				WPV->SV					SV -> SV				SV -> WPV
	49	1093.9	3525.4	1087.4	2633.9	701.4	1506.9	880.4	5049.9		528.4	152.9	870.4	188.4	3927.4	494.9	247.4	1148.4
	IgA HA (H3N2)
	Time (days)	WPV									SV
	0	170	362.5	69	224.5	149.5	1205	20032.5	121		82	127	103	771	344.5	124	788	90
	28	1125	178	153.5	564	79.5	1493.5	14669.5	151.5		286.5	350.5	83.5	817.5	417.5	242	1078	122
		WPV->WPV				WPV->SV					SV -> SV				SV -> WPV
	49	3671	268	469.5	1513	1086	1265.5	15087	2865		665	257	976.5	279	1191.5	1146	187	772
	IgG NA (H3N2)
	Time (days)	WPV									SV
	0	45	105	33	171	37.5	510	147	66		34	65	77	146	202	56.5	94	67
	28	70	73	25.5	165	42.5	505	148	56		127.5	87	75	109	89	100.5	70	35
		WPV->WPV				WPV->SV					SV -> SV				SV -> WPV
	49	84	64	61	145	51	271	194	75		89	86.5	58	61	122.5	90.5	136	57.5
	IgA HA (IBV)
	Time (days)	WPV									SV
	0	96	255.5	87	129.5	170.5	1076.5	574	85.5		896	30	129	56.5	2492.5	125.5	88	162
	28	1751	161.5	272.5	139	110.5	3668	397	155		369.5	143.5	103	209	610	104	108	200
		WPV->WPV				WPV->SV					SV -> SV				SV -> WPV
	49	2051	227	874.5	172.5	126	1326	373.5	1847.5		334	144.5	109	337	1130.5	132	150.5	70
	FcR2a HA (H1N1)
	Time (days)	WPV									SV
	0	31	38	39	44.5	34	14.5	50.5	50		54.5	31	43.5	42.5	46.5	27	53	48.5
	28	7339	6993	4603	7823	5113	3252	2521.5	8426		65.5	1599	27.5	546	1393	312	0	22.5
		WPV->WPV				WPV->SV					SV -> SV				SV -> WPV
	49	7772.5	12606.5	10760.5	5732.5	7474	8685	8605	6615		8005	4601	180	1515.5	1278	8605	2000.5	6356.5
	FcR2a NA (H1N1)
	Time (days)	WPV									SV
	0	20	110	4058	1104	50.5	3.5	34	824.5		30	7299	35	122.5	52.5	49	60	53.5
	28	55	75	1133	1106	81	52	45	306		51	6810	17.5	119	63.5	53	0	31
		WPV->WPV				WPV->SV					SV -> SV				SV -> WPV
	49	1280	279.5	399.5	953.5	150	46	57	1576.5		74	45.5	95	37.5	29	7144	29.5	206.5
	FcR2a NP (H1N1)
	Time (days)	WPV									SV
	0	68.5	17	113	70	45	28.5	82	68.5		64	73	47.5	66	29.5	118	103	55.5
	28	6231	278	5232	1034	1801.5	3638	951	1633		1300	4417	366.5	946	1488	6682	1074	2321
		WPV->WPV				WPV->SV					SV -> SV				SV -> WPV
	49	10455	1272	9100	7046.5	9753	7454	4083	9202		4600	9431.5	1725	3324.5	2569	5422	794.5	2678.5
	FcR2a HA Stem (H1N1)
	Time (days)	WPV									SV
	0	42	38	75.5	36	36	18.5	51.5	46.5		29.5	66	45	27.5	317.5	51	188	63.5
	28	6942	3664	7739	3026	3306.5	3725	1429.5	3433.5		115	5053	130.5	3538	4354	2944	552	92.5
		WPV->WPV				WPV->SV					SV -> SV				SV -> WPV
	49	8571.5	5637	9496	3022.5	9057	4837	4102	8814		7015	2084.5	342	1527	865	5050.5	151.5	4084
	FcR2a HA (H3N2)
	Time (days)	WPV									SV
	0	9.5	17	24	52	31	30.5	34	33.5		47	24	26.5	39	22.5	37	42	52
	28	4627	56	95.5	6391.5	261	392	45.5	110		126	1572	18.5	288	1385	1286	4.5	40.5
		WPV->WPV				WPV->SV					SV -> SV				SV -> WPV
	49	11793	1893	5266	10139.5	8081	4232	1563	7513.5		6687	2557.5	102	506.5	594	8342	258	3280.5
	FcR2a NA (H3N2)
	Time (days)	WPV									SV
	0	39	14	37	63	12	31	47	43		30	45	49.5	43.5	32.5	50	68	54
	28	40	30	60.5	64	79	72	20.5	52		49	40.5	57.5	56	79	72.5	30	44
		WPV->WPV				WPV->SV					SV -> SV				SV -> WPV
	49	95	56	57.5	46	72.5	80	42	59		77.5	52.5	77	57	76.5	62	70.5	43
	FcR2a HA (IBV)
	Time (days)	WPV									SV
	0	36.5	58.5	30.5	38.5	37	108	47	31		54.5	41	35	34.5	33.5	56.5	56.5	59.5
	28	157.5	37.5	2445.5	54.5	67	144	26.5	71		74.5	60.5	34.5	44.5	62.5	55	20.5	45
		WPV->WPV				WPV->SV					SV -> SV				SV -> WPV
	49	6452.5	1837.5	4005.5	297	414	574.5	66.5	4578		129	63	74.5	55.5	46.5	112.5	29	382.5
	FcR3a HA (H1N1)
	Time (days)	WPV									SV
	0	71.5	106	102.5	5.5	153	64	0	134		96	162.5	103.5	128.5	86.5	142.5	114	128
	28	11784.5	5212.5	2241.5	6547.5	3332.5	1346	1616	9832		128.5	779	146	439.5	798	325.5	106	82
		WPV->WPV				WPV->SV					SV -> SV				SV -> WPV
	49	20890	14257.5	14732.5	12979.5	19278	10213	11215	20443		11005	1755.5	202	1011.5	504.5	12618.5	571	2812
	FcR3a NA (H1N1)
	Time (days)	WPV									SV
	0	29.5	139	1246	665.5	277	31	2	309		67	3050.5	46.5	259	132	95.5	82	56
	28	113	201	409	389	150.5	91	61.5	240		102	7492	90.5	155	135	64	34	63
		WPV->WPV				WPV->SV					SV -> SV				SV -> WPV
	49	985	177.5	261.5	384	289	164	54	935		100.5	152.5	149.5	106.5	108.5	9939	94	128.5
	FcR3a NP (H1N1)
	Time (days)	WPV									SV
	0	94	29.5	193.5	0	141.5	14.5	39.5	104.5		142.5	181	201	213.5	45.5	207	227.5	112.5
	28	6404.5	288.5	5119.5	620.5	1655.5	1828.5	1003.5	1200.5		160.5	3373.5	684.5	978	866.5	5802.5	927.5	1463.5
		WPV->WPV				WPV->SV					SV -> SV				SV -> WPV
	49	19094.5	621	11751.5	4577	11753.5	9413.5	2801.5	13587.5		3798.5	14825	1108.5	2539	1333	5646.5	744.5	1907.5
	FcR3a HA Stem (H1N1)
	Time (days)	WPV									SV
	0	101	96.5	169.5	0	144.5	74.5	26.5	124.5		78	195	114.5	108.5	421.5	120	323	87.5
	28	7757.5	2761.5	8360.5	1978	2982.5	2123	1510.5	2367		145.5	4538.5	225.5	3083	3202.5	1607	487	147
		WPV->WPV				WPV->SV					SV -> SV				SV -> WPV
	49	13268.5	2773	10950.5	2191	11431	4786.5	1961.5	12358.5		6837.5	1233	269.5	785	400	3762.5	237.5	2658.5
	FcR3a HA (H3N2)
	Time (days)	WPV									SV
	0	104.5	132.5	147	0	182.5	96.5	49	163.5		165.5	202	154.5	182.5	149	179	153.5	155.5
	28	3033	220.5	258.5	4251.5	444.5	382.5	239.5	325.5		178.5	893.5	191.5	435	774.5	710.5	115.5	139
		WPV->WPV				WPV->SV					SV -> SV				SV -> WPV
	49	13695.5	655	2851.5	9439	6935.5	2516	645.5	4980.5		3626.5	1285	205.5	524.5	351	6130.5	438.5	1314
	FcR3a NA (H3N2)
	Time (days)	WPV									SV
	0	141.5	188	172.5	0	231	164	96	202		195	234.5	198	251	185	226.5	193.5	196
	28	187	192	200	191	219	192.5	210	245		187	174	189	159	240.5	181.5	153	137
		WPV->WPV				WPV->SV					SV -> SV				SV -> WPV
	49	338	119	176	190.5	177	192.5	165	176.5		167.5	182.5	217	215.5	184.5	142	216	133
	FcR3a HA (IBV)
	Time (days)	WPV									SV
	0	109.5	125	134.5	0	182	139	55	152.5		158	143.5	114.5	176	167	120.5	133	127.5
	28	373	127	768	139	180	229	146	260.5		128	238	163	162.5	195	146	104	111.5
		WPV->WPV				WPV->SV					SV -> SV				SV -> WPV
	49	6106	957.5	3244	337	504.5	609.5	133	3149		276.5	189.5	150.5	177	165.5	231.5	141	149.5

## Sheet: Figure 4
	Figure 4A	HI titers
	A/Singapore/GP1908/2015(H1N1)pdm09
	Time (days)	WPV									SV
	0	15	15	15	15	15	15	15	15		15	15	15	15	15	15	15	15
	28	320	80	40	160	40	20	40	160		15	15	15	15	15	15	15	15
		WPV->WPV				WPV->SV					SV -> SV				SV -> WPV
	49	1280	320	320	640	640	80	160	1280		160	20	15	15	15	160	15	20
	A/Singapore/INFIMH-16-0019/2016 (IVR-186)(H3N2)
	Time (days)	WPV									SV
	0	20	20	15	20	20	20	20	20		20	15	20	20	20	20	20	20
	28	160	40	40	160	40	40	40	40		20	20	15	20	40	40	20	20
		WPV->WPV				WPV->SV					SV -> SV				SV -> WPV
	49	1280	40	80	640	160	80	40	160		80	40	40	40	20	160	40	80
	B/Phuket/3073/2013(Yamagata)
	Time (days)	WPV									SV
	0	15	15	15	15	15	15	15	15		15	15	15	15	15	15	15	15
	28	80	15	20	40	15	15	15	40		15	15	15	15	15	15	15	15
		WPV->WPV				WPV->SV					SV -> SV				SV -> WPV
	49	640	40	80	160	80	40	20	160		15	15	15	15	15	20	15	15
	B/Maryland/15/2016(NYMC BX-69A)(Victoria)
	Time (days)	WPV									SV
	0	15	15	15	15	15	15	15	15		15	15	15	15	15	15	15	15
	28	80	15	15	20	15	15	15	20		15	15	15	15	15	15	15	15
		WPV->WPV				WPV->SV					SV -> SV				SV -> WPV
	49	320	40	40	40	80	20	20	80		15	15	15	15	15	15	15	15
	Figure 4B	Heatmap
	Day 28						IgG								IgA								FcgR2a								FcgR3a
		Hi titer					H1N1				H3N2		IBV		H1N1				H3N2		IBV		H1N1				H3N2		IBV		H1N1				H3N2		IBV
	Vaccine	A/H1N1	a/H3N2	B/Vic	B/Yam		HA	NA	NP	Stem	HA	NA	HA		HA	NA	NP	Stem	HA	NA	HA		HA	NA	NP	Stem	HA	NA	HA		HA	NA	NP	Stem	HA	NA	HA
	WPV	21.3333	8	5.33333	5.33333		1054.46	15.474	54.198	317.468	5080.9	248	184.049		9.387	1.052	1.19	1.118	6.61765	1.556	18.24		236.742	2.75	90.9635	165.286	487.053	1.026	4.315		164.818	3.831	68.133	76.8069	29.0239	1.32155	3.40639
	WPV	10.6667	8	2.66667	1.33333		760.052	1.271	17.453	152.217	1044.71	1.669	2.81865		3.91	0.831	1.089	2.676	2.51225	0.965	1.073		175.798	1.002	14.7714	84.056	122.913	1.016	1.416		1190.45	0.585	62.05	197.8	425.15	19.1	13.9
	WPV	10.6667	2	2.66667	1.33333		1877.47	0.625	25.871	306.725	20.069	0.973	23.2611		54.872	1.257	1.034	3.555	1.25207	0.848	1.813		168.52	0.371	23.8394	73.839	3.284	1.209	2.29		73.3731	0.777	11.488	19.012	1.99083	1.21287	1.7082
	WPV	5.33333	2	1	1		156.065	0.693	14.379	63.811	15.333	0.779	9.27007		1.636	0.967	1.23	0.433	0.491034	0.695	0.632		184.026	0.682	16.3529	96.421	3.294	2.143	0.641		49.1745	1.446	9.78	28.6166	1.66415	1.02128	1.016
	WPV	2.66667	2.66667	1.33333	1		462.704	0.656	13.34	63.507	122.705	6.785	600.861		30.224	1.092	0.653	0.68	2.22464	0.773	3.132		118.026	0.279	46.3009	102.503	3.979	1.635	80.18		21.8683	0.328	26.457	49.3245	1.7585	1.15942	5.71004
	WPV	2.66667	2	1	1		388.663	1.385	44.917	646.512	36.637	2.136	3.27586		3.277	1.128	0.925	0.893	0.531773	1.133	0.648		150.382	1.604	40.0333	91.847	8.419	6.583	1.811		21.781	0.543	11.7	20.6401	2.43562	0.948052	0.989011
	WPV	2.66667	2	1	1		896.455	1.323	11.566	23.355	30.284	0.591	2.86641		14.086	1.451	0.942	1.319	0.732285	1.007	0.692		49.931	1.324	11.5976	27.757	1.338	0.436	0.564		161.6	30.75	25.405	57	4.88776	2.1875	2.65455
	WPV	1.33333	2	1	1		158.043	2.82	51.35	168.994	44.781	0.852	1.79502		5.575	2.573	1.453	1.866	1.23942	0.99	3.407		224.276	14.857	127.649	201.351	12.852	2.323	1.333		21.0312	2.935	126.103	28.4966	3.96373	1.17378	1.64748
	SV	1	1	1	1		3.294	0.852	10.539	5.773	3.774	0.727	0.559091		1.298	0.648	4.971	0.624	3.4939	3.75	0.412		1.202	1.7	20.3125	3.898	2.681	1.633	1.367		1.33854	1.522	1.126	1.86538	1.07855	0.958974	0.810127
	SV	1	1.33333	1	1		815.85	1.762	19.306	128.188	4660.2	5.974	16.9268		4.226	1.267	0.963	1.208	2.75984	1.338	4.783		51.581	0.933	60.5068	76.561	65.5	0.9	1.476		4.79385	2.456	18.638	23.2744	4.42327	0.742004	1.65854
	SV	1	0.75	1	1		2.88	1.323	3.551	4.427	1.767	0.792	2.4		0.817	1.668	1.625	0.964	0.81068	0.974	0.798		0.632	0.5	7.71579	2.9	0.698	1.162	0.986		1.41063	1.946	3.405	1.96943	1.23948	0.954545	1.42358
	SV	1	1	1	1		88.765	1.037	8.601	377.188	39.639	1.848	4.99275		2.485	0.429	1.055	0.875	1.06031	0.747	3.699		12.847	0.971	14.3333	128.655	7.385	1.287	1.29		3.42023	0.598	4.581	28.4147	2.38356	0.633466	0.923295
	SV	1	2	1	1		141.295	0.822	10.074	4.12	63.643	0.87	1.42359		1.598	0.791	1.459	0.767	1.2119	0.441	0.245		29.957	1.21	50.4407	13.713	61.556	2.431	1.866		9.22543	1.023	19.044	7.59786	5.19799	1.3	1.16766
	SV	1	2	1	1		21.246	1.92	40.49	133.016	46.298	0.968	1.70647		2.468	0.916	0.62	5.449	1.95161	1.779	0.829		11.556	1.082	56.6271	57.725	34.757	1.45	0.973		2.28421	0.67	28.031	13.3917	3.96927	0.801325	1.21162
	SV	1	1	1	1		3.746	0.247	3.897	1.023	2.662	1.128	1.13744		1.604	1.4	1.674	2.107	1.36802	0.745	1.227		0	0	10.4272	2.936	0.107	0.441	0.363		0.929825	0.415	4.077	1.50774	0.752443	0.790698	0.781955
	SV	1	1	1	1		0.892	0.685	28.298	19.324	5.838	0.834	1.73292		0.757	0.724	1.219	1.319	1.35556	0.522	1.235		0.464	0.579	41.8198	1.457	0.779	0.815	0.756		0.640625	1.125	13.009	1.68	0.893891	0.69898	0.87451
	Day 49						IgG								IgA								FcgR2a								FcgR3a
		Hi titer					H1N1				H3N2		IBV		H1N1				H3N2		IBV		H1N1				H3N2		IBV		H1N1				H3N2		IBV
	Vaccine	A/H1N1	a/H3N2	B/Vic	B/Yam		HA	NA	NP	Stem	HA	NA	HA		HA	NA	NP	Stem	HA	NA	HA		HA	NA	NP	Stem	HA	NA	HA		HA	NA	NP	Stem	HA	NA	HA
	WPV	85.3333	64	42.6667	21.3333		1682.99	146.573	146.742	277.328	21468.9	3858	2526.02		16.311	0.553	0.892	1.637	21.5941	1.867	21.365		250.726	64	152.628	204.083	1241.37	2.436	176.781		292.168	33.39	203.133	131.371	131.057	2.38869	55.7626
	WPV	42.6667	32	10.6667	2.66667		1924.49	0.797	93.424	140.786	2466.13	4.362	25.2073		4.622	0.682	0.979	2.312	6.73942	0.848	1.332		128.82	0.864	100.664	83.958	194.99	0.73	7.714		2359.91	0.577	457.7	219.1	943.9	19.05	33.7
	WPV	21.3333	2	2.66667	2.66667		437.368	1.344	26.968	63.823	134.306	1.19	148.453		6.706	0.705	0.868	0.587	0.73931	0.61	0.888		331.75	2.541	74.8235	148.342	111.353	4	31.41		134.505	1.277	21.051	28.7358	4.9434	0.632979	7.66
	WPV	21.3333	5.33333	5.33333	2.66667		2294.12	0.296	17.864	56.694	1766.93	4.677	978.812		24.616	1.517	0.274	0.525	6.80435	1.848	10.052		275.91	0.098	80.531	125.775	219.417	1.554	131.328		143.732	0.21	60.731	64.6047	19.398	1.02029	24.119
	SV	10.6667	4	1	1		2487.91	0.906	50.751	11.646	437.67	1.134	6.03753		9.571	0.754	1.605	0.962	1.93033	0.441	0.134		172.151	1.41	155.932	22.094	297.2	2.385	3.851		127.225	0.761	83.484	16.2218	24.3389	0.905405	1.65569
	SV	1.33333	2	1	1		145.151	3.233	133.237	58.04	77.629	1.714	6.1194		3.198	0.942	0.652	6.02	2.07258	1.531	1.151		170.407	0.929	79.928	40.873	69.122	1.05	1.115		12.3193	1.597	71.618	10.275	7.17877	0.80574	1.57261
	SV	1	2	1	1		11.183	0.61	4.518	0.458	6.136	1.118	1.51659		1.189	0.813	1.894	1.464	1.23921	0.617	1.239		3.396	1.583	16.7476	1.819	2.429	1.132	1.319		1.77193	1.823	4.873	0.834365	1.33876	1.12145	1.13158
	SV	1	2	1	1		57.681	2.051	61.266	163.752	60.556	1.314	3.70186		1.041	1.743	2.302	2.403	3.1	0.91	2.08		31.247	0.701	59.9009	24.047	9.74	1.056	0.933		7.90234	1.902	22.569	8.97143	3.37299	1.09949	1.38824
	Figure 4D	%rHA+ IgD- B cells
	Time (days)	WPV									SV
	0	0.01	0.03	0	0.01	0.01	0.01	0	0.05		0.05	0.01	0.01	0.05	0.03	0	0.01	0
	21	0.4	0.05	0.03	0.22	0.1	0.01	0	0.05		0.05	0.02	0.12	0.15	0.02	0.01	0.01	0.04
		WPV->WPV									SV->SV
	49	1.56	0.29	0.03	0.58						0.2	0.02	0.01	0.04

## Sheet: Figure 5
	Figure 4B	Antibody responses
	IgG HA (H1N1)
	Time (days)	WPV				SV				PBS
	0	55.5	100	66		109	225.5	74.5		69.5	74.5	69
	56	1931.5	4585	1144		3184	15201.5	6403		8258	7357.5	7596
	77	139807	219494	241686		164686	187142	125830		8577.5	3407.5	15142
	85	242404	216926	214820		110974	196932	109480		231742	240118	244655
	IgG NA (H1N1)
	Time (days)	WPV				SV				PBS
	0	7414.7	5044.2	975.2		31030.7	68.2	15131.2		2994.7	2487.2	1137.2
	56	18896.2	8690.7	6636.2		59687.7	264.2	7745.2		6324.7	2515.2	552.2
	77	32596.2	29923.2	20959.7		55399.2	4136.7	8968.2		5869.2	1703.2	775.7
	85	23673.2	17955.7	11000.7		61092.7	2979.2	3508.2		3848.2	9639.7	4173.2
	IgG NP (H1N1)
	Time (days)	WPV				SV				PBS
	0	473.4	1357.4	189.4		1335.9	272.4	5542.4		7968.4	321.4	262.4
	56	50685.4	93920.9	75053.4		108572	116842	96637.4		215019	112348	59047.4
	77	104182	222834	105591		230730	240290	242443		204283	60288.4	71434.9
	85	266414	246497	149896		222605	225406	220626		258406	263436	276925
	IgG HA Stem (H1N1)
	Time (days)	WPV				SV				PBS
	0	111	1733	57		260.5	145	128.5		139	426	23
	56	36455	74419	94851		27991.5	80880	83375		117898	74102.5	58520
	77	246908	256150	251835		231195	255935	204635		85408	27901	60249.5
	85	173238	257032	245987		207290	248065	111993		250381	244350	273722
	IgA HA (H1N1)
	Time (days)	WPV				SV				PBS
	0	58	100	38		39	154	109		205	101	105
	56	98	145	55.5		76.5	764	253.5		322.5	540.5	561.5
	77	1939	2426	609.5		504	4837.5	5174		365.5	455	795
	85	3479.5	2523.5	1008		371	5435	5817		10327.5	4684.5	10761
	IgA NA (H1N1)
	Time (days)	WPV				SV				PBS
	0	769.4	1520.4	1846.4		1084.9	296.4	591.9		297.4	2269.4	355.4
	56	526.4	339.4	743.4		1182.4	230.4	405.4		594.4	1357.4	352.4
	77	619.4	382.4	682.4		2726.4	327.9	381.4		804.4	1334.4	544.4
	85	742.9	275.4	259.9		2800.9	330.4	213.4		1055.9	1300.4	1231.4
	IgA NP (H1N1)
	Time (days)	WPV				SV				PBS
	0	409.8	6178.8	419.8		279.3	684.8	6103.8		984.8	6775.8	814.8
	56	1056.8	1651.3	529.3		683.8	1617.8	3325.8		2480.8	8756.8	993.8
	77	1190.8	1341.8	398.8		491.8	2577.8	890.8		2258.8	9583.8	1187.8
	85	3303.3	2137.8	914.8		520.3	3609.8	1617.8		4741.3	1424.3	2873.8
	IgA HA Stem (H1N1)
	Time (days)	WPV				SV				PBS
	0	493.4	364.4	191.9		220.9	942.4	156.9		769.4	568.4	222.4
	56	409.4	1189.4	205.9		389.4	3246.9	607.4		1298.4	1724.4	1135.4
	77	1505.9	862.9	701.9		607.4	11756.9	1946.4		1438.4	1155.4	2073.4
	85	3929.4	1122.4	1260.4		819.9	10727.9	1583.4		6370.9	1362.9	10839.4
	FcR2a HA (H1N1)
	Time (days)	WPV				SV				PBS
	0	57.5	27	38.5		22.5	34	37		42	27	39
	56	174.5	1287.5	324		227	3552	617		854	1073	1448
	77	8096	7703	6460		9045	7543	9381.5		568	391	2669.5
	85	8038.5	7613	7172		11331	7357.5	12275.5		6216.5	7213.5	13199
	FcR2a NA (H1N1)
	Time (days)	WPV				SV				PBS
	0	270	140	29		4306	25.5	1519.5		141.5	230.5	45
	56	1469.5	1706.5	2489		5926.5	64.5	372.5		326.5	130	45.5
	77	1958	2879	2720		6859	331.5	543.5		234	125	23.5
	85	1292	999.5	1334		5099	114.5	275.5		263	390	72
	FcR2a NP (H1N1)
	Time (days)	WPV				SV				PBS
	0	71	62	41		40	55	340.5		269.5	33	53
	56	5682.5	7481	7696.5		8742.5	7250	7154.5		8269	10263	6357
	77	9189	8559	8286		9516	9120	11721.5		6954	6215	6072.5
	85	14655.5	11155	10340.5		9760	8810	16697.5		11045	11652	17393
	FcR2a HA Stem (H1N1)
	Time (days)	WPV				SV				PBS
	0	58	48	54		28	45.5	44.5		29.5	32.5	29
	56	4081.5	7084	6049.5		2745.5	7956	6404.5		7804	7373	6544
	77	9750	8291	8054		9400	8758	9771.5		6474	4350	5724.5
	85	8646	8536	8681		10773	8149.5	10251.5		6216	7134.5	13317.5
	FcR3a HA (H1N1)
	Time (days)	WPV				SV				PBS
	0	140	161	97.5		150.5	167.5	137		89	124	51.5
	56	252	497.5	172.5		283	1791.5	388.5		488	433	440.5
	77	10178	13356	16311		11483	11772	7538		378	392.5	874
	85	16382.5	14384	16913.5		9619	11624	11203.5		14962	13742.5	17984.5
	FcR3a NA (H1N1)
	Time (days)	WPV				SV				PBS
	0	274	202	83.5		697.5	128.5	522		97	236.5	31
	56	829	453	399		1474.5	78.5	216		166	102.5	108
	77	866	1867	1052.5		1424.5	213	232		157	205	118
	85	732	809.5	738		1809.5	140	193		195.5	266	200
	FcR3a NP (H1N1)
	Time (days)	WPV				SV				PBS
	0	142.5	160	65		194	89	317.5		201.5	211.5	72
	56	3550.5	9711.5	3783.5		7641.5	11027.5	4867.5		15097.5	8755	3598.5
	77	9073.5	16072.5	8641.5		18317.5	17066.5	18249.5		13511.5	5651	4291.5
	85	24025.5	18639	14522.5		15355.5	16975.5	22189.5		27087.5	26254.5	28134.5
	FcR3a HA Stem (H1N1)
	Time (days)	WPV				SV				PBS
	0	156.5	173.5	104.5		137	123	129.5		102.5	147.5	12.5
	56	2991.5	6716.5	3730		1366	7919.5	4898		8251.5	5257	2576.5
	77	13075	16077.5	16238.5		13861	14386.5	12408		4086.5	2535	3539.5
	85	11536.5	15493.5	15316.5		12919.5	13630.5	10998.5		16152.5	14962.5	16870.5
	Figure 5C	HI Titers
	A/Singapore/GP1908/2015(H1N1)pdm09
	Time (days)	WPV				SV				PBS
	0	15	15	15		15	15	15		15	15	15
	56	15	15	15		15	15	15		15	15	15
	77	160	160	160		80	80	80		15	15	15
	85	640	320	320		80	80	80		20	15	15
	Figure 5E	%rHA+ IgD- B cells
	Time (days)	WPV				SV				PBS
	0	0	0.05	0		0	0.03	0.03		0.3	0	0
	56	0	0.05	0.01		0.02	0.05	0		0.02	0	0.07
	77	0.11	2.32	0.29		0.14	0.05	0.04		0.04	0	0.06
	85	1.24	3.81	0.52		0.2	0.08	0.08		0.51	0.4	0.22
	Figure 5F	Isotypes
		Day 77										Day 85
		IgG+			IgM+			IgG-IgM-				IgG+			IgM+			IgG-IgM-
	WPV	93.33	98.78	94.23	6.67	0.17	0	0	0.7	3.85		96.86	97.76	93.92	1.41	0.36	2.87	1.08	0.63	2.32
	SV	75	70	100	12.5	20	0	12.5	10	0		83.05	66.25	100	11.02	20	0	5.08	10	0
	PBS	0	0	0	0	0	0	0	0	0		62.96	89.82	63.29	3.7	4.79	8.86	32.72	5.39	26.58

## Sheet: Figure 6
	Fig 6A (ii)	%IFN-gamma+ of CD4+ T cels
	SV	WPV	PBS
	0.1	0.68	0.1
	0.01	0.12	0.06
	0.04	0.11	0.05
	Figure 6A(iii)	Correlation Plots
		rHA+ B cells	%IFN-gamma+ of CD4+ T cels
	SV	0.2	0.1
	SV	0.08	0.01
	SV	0.08	0.04
	WPV	1.24	0.68
	WPV	3.81	0.12
	WPV	0.52	0.11
	PBS	0.51	0.1
	PBS	0.4	0.06
	PBS	0.22	0.05
	Figure 6A(iv)	% Cytokine producing CD4+ T cells
		IFNg+TNF-				IFNg+TNF+				IFNg-TNF+
	WPV	0.44	0.07	0.08		0.21	0.03	0.02		0.07	0.06	0.04
	SV	0.08	0.01	0.01		0.03	0	0.02		0.09	0.02	0.01
	PBS	0.08	0.04	0.05		0.02	0.01	0.01		0.03	0.02	0.02
	Figure 6B(ii)	%IFN-gamma+ of CD8+ T cels
	SV	WPV	PBS
	0.08	0.2	0.03
	0.03	0.06	0.02
	0	0.05	0.04

## Sheet: Supplementary Figure 1
	Supplementary Figure 1A		Food Intake
	Days post vaccination	WPV										SV
	-3	108	108	108	108	108	108	108	108	108		108	108	108	108	108	108	108	108	108
	-2	108	108	108	108	108	108	108	108	108		108	108	108	108	108	108	108	108	108
	-1	78	108	60	108	108	108	108	96	72		96	78	78	108	84	108	108	72	66
	0	96	108	108	108	108	108	108	108	96		102	84	78	96	108	108	108	96	108
	1	108	108	108	108	108	108	108	108	108		108	108	108	108	108	108	108	108	108
	2	108	108	108	108	108	108	108	108	108		108	108	108	108	108	108	108	108	108
	3	108	108	108	108	108	108	108	108	108		108	108	108	108	108	108	108	108	108
	4	108	108	108	108	108	108	108	108	108		108	108	108	108	108	108	108	108	108
	5	108	108	108	108	108	108	108	108	108		108	108	108	108	108	108	108	108	108
	6	108	108	84	108	108	108	108	36	66		108	108	108	54	108	96	108	96	54
	7	108	108	96	108	108	108	108	108	108		108	108	108	108	108	108	108	108	96
	8	108	108	108	108	108	108	108	108	108		108	108	108	108	108	108	108	108	66
	9	108	108	108	108	108	108	108	108	108		108	108	108	108	108	108	108	108	66
	10	108	108	108	108	108	108	108	108	108		108	108	108	108	108	108	108	108	108
	11	108	108	108	108	108	108	108	108	108		108	108	108	108	108	108	108	108	108
	12	108	108	108	108	108	108	108	108	108		108	90	108	108	108	108	108	108	108
	13	108	108	108	108	108	108	108	108	108		108	108	108	108	108	108	108	84	84
	14	108	108	108	108	108	108	108	108	108		108	108	108	108	108	108	108	108	108
	15	108	108	108	108	108	108	108	108	108		108	108	108	108	108	108	108	108	108
	16	108	108	108	108	108	108	108	108	108		108	108	108	108	108	108	108	108	108
	17	108	108	108	108	108	108	108	108	108		108	108	108	108	108	108	108	108	108
	18	108	108	108	108	108	108	108	108	108		108	108	108	108	108	108	108	108	108
	19	108	108	108	108	108	108	108	108	108		108	108	108	108	108	108	108	108	108
	20	108	108	108	108	108	108	108	108	108		108	108	108	108	108	108	108	108	108
	21	108	108	108	108	108	108	108	108	108		108	108	108	108	108	108	108	108	108
	22	108	108	108	108	108	108	108	108	108		108	108	108	108	108	108	108	108	108
	23	108	108	108	108	108	108	108	108	108		108	108	108	108	108	108	108	108	108
	24	108	108	108	108	108	108	108	108	108		108	108	108	108	108	108	108	108	108
	25	108	108	108	108	108	108	108	108	108		108	108	108	108	108	108	108	108	108
	26	108	108	108	108	108	108	108	108	108		108	108	108	108	108	108	108	108	108
	27	108	108	108	108	108	108	108	108	108		108	108	108	108	108	108	108	108	108
	28	108	108	108	108	108	108	108	108	108		108	108	108	108	108	108	108	108	108
	29	108	108	108	108	108	108	108	108	108		108	108	108	108	108	108	108	108	108
	30	108	108	108	108	108	108	108	108	108		108	108	108	108	108	108	108	108	108
	31	108	108	108	108	108	108	108	108	108		108	108	108	108	108	108	108	108	108
	32	108	108	108	108	108	108	108	108	108		108	108	108	108	108	108	108	108	108
	33	108	108	108	108	108	108	108	108	108		108	108	108	108	108	108	108	108	108
	34	108	108	108	108	108	108	108	108	108		108	108	108	108	108	108	108	108	108
	35	108	108	108	108	108	108	108	108	108		108	108	108	108	108	108	108	108	108
	36	108	108	108	108	108	108	108	108	108		108	108	108	108	108	108	108	108	108
	37	108	108	108	108	108	108	108	108	108		108	108	108	108	108	108	108	108	108
	38	108	108	108	108	108	108	108	108	108		108	108	108	108	108	108	108	108	108
	39	108	108	108	108	108	108	108	108	108		108	108	108	108	108	108	108	108	108
	40	108	108	108	108	108	108	108	108	108		108	108	108	108	108	108	108	108	108
	41	108	108	108	108	108	108	108	108	108		108	96	108	108	108	108	108	108	108
	42	108	108	108	108	108	108	108	108	108		108	108	108	108	108	108	108	108	108
	43	108	108	108	108	108	108	108	108	108		108	108	108	108	108	108	108	108	108
	44	108	108	108	108	108	108	108	108	108		108	108	108	108	108	108	108	108	108
	45	108	108	108	108	108	108	108	108	108		108	108	108	108	72	108	108	108	108
	46	108	108	108	108	108	108	108	108	108		108	108	108	108	78	108	108	108	108
	47	108	108	108	108	108	108	108	108	108		108	108	108	108	108	108	108	108	108
	48	108	108	108	108	108	108	108	108	108		108	108	108	108	108	108	108	108	108
	49	108	108	108	108	108	108	108	108	108		108	108	108	108	108	108	108	108	108
	50	108	108	108	108	108	90	108	108	108		108	108	108	108	108	108	108	108	108
	51	108	108	108	108	108	108	108	108	108		108	108	108	108	108	108	108	108	108
	52	108	108	108	108	108	108	108	108	108		108	108	108	108	108	108	108	108	108
	53	108	108	108	108	108	108	108	108	108		108	108	108	108	108	108	108	108	108
	54	108	108	108	108	108	108	108	108	108		108	108	108	108	108	108	108	108	108
	55	108	108	108	108	108	108	108	90	108		108	108	108	108	108	108	108	108	108
	56	108	108	108	108	108	108	108	60	108		108	108	108	108	108	108	108	108	108
	Supplementary Figure 1B		Body Weight
	Days post vaccination		WPV										SV
	-1		2.65	2.76	2.67	2.65	2.4	2.61	2.77	2.7	2.64		2.52	2.66	2.54	2.62	2.71	2.39	2.83	2.55	2.7
	0		2.56	2.73	2.52	2.53	2.32	2.55	2.87	2.64	2.56		2.45	2.58	2.43	2.57	2.55	2.4	2.73	2.41	2.57
	1		2.59	2.73	2.58	2.62	2.34	2.53	2.77	2.69	2.6		2.47	2.58	2.46	2.54	2.61	2.36	2.68	2.46	2.59
	3		2.67	2.72	2.54	2.64	2.32	2.53	2.71	2.64	2.63		2.45	2.59	2.51	2.58	2.59	2.37	2.75	2.45	2.55
	5		2.64	2.65	2.59	2.53	2.28	2.6	2.62	2.65	2.64		2.44	2.59	2.48	2.51	2.61	2.36	2.68	2.42	2.51
	14		2.69	2.68	2.55	2.61	2.3	2.5	2.71	2.62	2.59		2.46	2.54	2.49	2.48	2.61	2.35	2.63	2.3	2.39
	28		2.73	2.74	2.64	2.59	2.46	2.59	2.68	2.71	2.67		2.53	2.6	2.54	2.52	2.66	2.35	2.67	2.37	2.52
	56		2.81	2.69	2.75	2.58	2.32	2.68	2.73	2.71	2.66		2.52	2.7	2.5	2.54	2.68	2.26	2.64	2.42	2.59
	Supplementary Figure 1C		Temperature
	Days post vaccination		WPV										WPV
	Pre		39.6	40.1	40.6	39.9	40.3	39.2	39.4	40	40.2		40.8	40.6	40.5	39.9	40.2	39.2	39.7	40.3	39.8
	0		38.8	39	40	40.6	38.2	38.6	38.3	39.2	39.1		39.2	38.8	39.4	39.5	39.8	39.6	39.9	40	39.9
	1		39	39.8	40.2	39.8	39.6	38.8	39	38.9	39.6		39.6	39.2	38.9	39.5	39	39	39.6	39.8	39.6
	2		38.6	39.5	39.4	38.8	39.1	38.5	38.3	39.3	39		38.3	39.1	38.8	39.1	39.6	39.5	38.9	39.8	39.4
	3		38.6	39	39.4	39	39.6	38.7	38.7	39.5	39.9		40.6	40.2	40.1	39.8	39.6	39.4	39.5	40.5	40.1
	4		39.8	40.3	40.6	40.6	40.3	39.2	40	39.5	40.6		40.1	40.4	39.1	40	40.1	39.3	39.7	40.2	39.3
	5		39.8	40.4	41	40.2	40.5	39.1	39.6	39.2	40.4		40.9	40.5	40.1	40.8	40.2	40	39.7	40.2	39.7
	6		39.4	40.3	39.6	39.8	39.2	38.6	39	39.5	39.9		39.9	40.9	40.4	40.3	40.6	39.5	39.5	39.7	39.6
	Pre		39.3	40.4	40.4	40.1	40.1	38.8	39.1	40	40		40.4	40.3	40.9	39.5	40.3	39.6	40.1	40.4	40.3
	28		39.6	40	39.8	40.2	39.7	38.7	39.7	40.3	40		40.3	39.9	40.1	40.3	40.4	39.5	39.8	40.6	40.1
	29		38.9	39.5	40	39.6	39.9	38.3	39.3	39.6	39.9		40.5	40.3	39.8	40.2	39.9	39	39.4	40.3	39.9
	30		38.8	39.3	39.5	39.4	39.4	38.3	38.9	39.5	39.9		40.6	39.7	39.5	39.6	39.6	39.2	39.5	40.2	39.6
	56		40.1	40.3	40.7	40.4	39.6	39.1	39.6	40	39.7		40.5	40.4	39.3	39.9	40.7	39.6	39.9	40.5	40.2

## Sheet: Supplementary Figure 2
	Supplementary Figure 2A		Antibody responses
	IgG NP (H1N1)
	Time (days)
SV	0		532.4	377.4	537.4	1557.4	362.9	721.4	1983.4	625.4	1280.4
	28		36500.9	7199.4	5023.4	41679.9	7234.9	36105.4	58432.9	6742.4	7098.9
	56		62048.4	29513.4	19529.4	60426.4	15010.4	45402.4	168149	14838.9	30398.4
WPV	0		915.9	538.4	370.9	1294.9	600.4	2093.4	3367.9	7517.4	611.4
	28		9957.4	11488.4	9756.4	38391.4	9902.4	13139.4	7364.4	29659.4	32020.9
	56		30786.9	17188.4	35983.4	43365.4	26314.4	35838.4	13861.4	38968.9	26124.9
	IgG HA (H1N1)
	Time (days)
SV	0		95.5	73.5	70.5	143.5	125	239	112	80	34.5
	28		2680	114.5	1047.5	5573	96	1084.5	1394	382.5	178
	56		21577	1941.5	8620.5	27994.5	560.5	8335.5	23194	13644.5	13534
WPV	0		83.5	160.5	107.5	55.5	148.5	30	57.5	78	89.5
	28		43158.5	32181.5	69886.5	38627	27985.5	33954.5	4806	61131.5	38554
	56		204982	128760	243087	218102	105472	214106	106158	194950	104983
	IgG HA Stem (H1N1)
	Time (days)
SV	0		112.5	165	100	166	164.5	939.5	242.5	163.5	165
	28		7631.5	666	8713.5	16071.5	223.5	11001.5	11057.5	9973	815
	56		6333	1939	10963	11394	353.5	11796	19362.5	38310.5	2231.5
WPV	0		69.5	127	203.5	181	243	19	258.5	63	73.5
	28		61521	54120	36549	130629	3973	22580	8739	46538	44712.5
	56		55948	22902	63013	55330.5	11438	54483	20359.5	21300.5	12920.5
	Supplementary Figure 2B		Antibody responses
	IgG HA (H1N1)
	Time (days)
SV	0		162	423	93	115	84.5	128	16.5	75
	28		170822	66015.5	43031.5	87406	32842	20229.5	14791.5	140810
	49		272644	185006	213354	221316
WPV	0		202.5	0	58.5	40.5	47.5	89.5	71	226
	28		667	8158.5	168.5	3595	6711.5	1901.5	266	201.5
	49		118176	12991	794	13036
	IgG HA Stem (H1N1)
	Time (days)
SV	0		379	592	2291	177.5	43	168.5	489.5	103.5
	28		120320	37776	145496	27018.5	27800	28475.5	11432.5	31746
	49		105108	37783.5	129885	24989.5
WPV	0		247	437	416	72	6068.5	123.5	3911.5	52.5
	28		1426	56018	1841.5	27157.5	25001	16427.5	4000	1014.5
	49		70673	7168	1791	8597
	IgG HA (IBV)
	Time (days)
SV	0		20.5	68.5	50.5	96.5	87	924.5	131	78.5
	28		3773	635	30343.5	272	285	1659.5	375.5	1826
	49		51783.5	10169	49430	2432.5
WPV	0		110	41	65	69	373	100.5	105.5	80.5
	28		61.5	694	156	344.5	531	171.5	120	139.5
	49		2252	615	160	298
	FcgR2a HA (H1N1)
	Time (days)
SV	0		31	38	39	44.5	34	14.5	50.5	50
	28		7339	6993	4603	7823	5113	3252	2521.5	8426
	49		7772.5	12606.5	10760.5	5732.5
WPV	0		54.5	31	43.5	42.5	46.5	27	53	48.5
	28		65.5	1599	27.5	546	1393	312	0	22.5
	49		8005	4601	180	1515.5
	FcgR2a HA Stem (H1N1)
	Time (days)
SV	0		42	38	75.5	36	36	18.5	51.5	46.5
	28		6942	3664	7739	3026	3306.5	3725	1429.5	3433.5
	49		8571.5	5637	9496	3022.5
WPV	0		29.5	66	45	27.5	317.5	51	188	63.5
	28		115	5053	130.5	3538	4354	2944	552	92.5
	49		7015	2084.5	342	1527
	FcgR2a HA (IBV)
	Time (days)
SV	0		36.5	58.5	30.5	38.5	37	108	47	31
	28		157.5	37.5	2445.5	54.5	67	144	26.5	71
	49		6452.5	1837.5	4005.5	297
WPV	0		54.5	41	35	34.5	33.5	56.5	56.5	59.5
	28		74.5	60.5	34.5	44.5	62.5	55	20.5	45
	49		129	63	74.5	55.5
	FcgR3a HA (H1N1)
	Time (days)
SV	0		71.5	106	102.5	5.5	153	64	0	134
	28		11784.5	5212.5	2241.5	6547.5	3332.5	1346	1616	9832
	49		20890	14257.5	14732.5	12979.5
WPV	0		96	162.5	103.5	128.5	86.5	142.5	114	128
	28		128.5	779	146	439.5	798	325.5	106	82
	49		11005	1755.5	202	1011.5
	FcgR3a HA Stem (H1N1)
	Time (days)
SV	0		101	96.5	169.5	0	144.5	74.5	26.5	124.5
	28		7757.5	2761.5	8360.5	1978	2982.5	2123	1510.5	2367
	49		13268.5	2773	10950.5	2191
WPV	0		78	195	114.5	108.5	421.5	120	323	87.5
	28		145.5	4538.5	225.5	3083	3202.5	1607	487	147
	49		6837.5	1233	269.5	785
	FcgR3a HA (IBV)
	Time (days)
SV	0		109.5	125	134.5	0	182	139	55	152.5
	28		373	127	768	139	180	229	146	260.5
	49		6106	957.5	3244	337
WPV	0		158	143.5	114.5	176	167	120.5	133	127.5
	28		128	238	163	162.5	195	146	104	111.5
	49		276.5	189.5	150.5	177
	IgA HA (H1N1)
	Time (days)
SV	0		165.5	348.5	62.5	388.5	68.5	107	52.5	39
	28		1553.5	570	1889	1519	224.5	596.5	739.5	2140
	49		2699.5	2337	1538.5	1795.5
WPV	0		373	31	202.5	49.5	112	55.5	53	74
	28		484	131	165.5	123	179	137	85	56
	49		1072	177.5	63	77

## Sheet: Supplementary Figure 3
	Supplementary Figure 3A		ELISA responses
	HA IgG titres
	Day 28			Day 56
	WPV	SV		WPV⇢WPV	SV⇢SV
	2.728	1.914		3.234	2.208
	2.92	1		2.893	2.444
	2.529	1.78		3.349	2.354
	2.476	1.683		2.84	2.212
	2.587	0.9914		3.483	1.18
	2.825	1.587		3.553	2.315
	1.741	0.9241		3.106	2.019
	2.488	1.306		2.999	1.484
	2.34	1.635		3.033	2.328
	HA Stem IgG titers
	Day 28			Day 56
	WPV	SV		WPV⇢WPV	SV⇢SV
	2.694	1.892		2.051	1.601
	2.589	1		1.954	1.905
	2.536	2.114		2.471	2.261
	2.025	1.819		2.174	1.883
	2.315	1		2.509	1.334
	2.281	1.638		2.511	2.041
	1.854	1.141		2.306	1.758
	2.421	1.575		1.82	1.607
	1.916	2.229		1.878	1.605
	Supplementary Figure 3B		ELISA responses
	HA IgG titres
	Day 77				Day 85
	PBS	SV	WPV		PBS	SV	WPV
	2.269	3.086	3.894		3.023	3.7	4.747
	1.995	3.287	3.736		3.318	3.591	4.405
	2.175	3.172	3.465		3.021	3.612	3.918
	HA Stem IgG titres
	Day 77				Day 85
	PBS	SV	WPV		PBS	SV	WPV
	2.244	2.456	3.435		2.257	2.753	3.398
	2.215	2.8	4.183		2.417	3.118	3.987
	2.201	2.579	2.632		2.387	3.499	3.282
	NP IgG titres
	Day 77				Day 85
	PBS	SV	WPV		PBS	SV	WPV
	2.672	3.169	2.616		3.882	3.158	2.638
	2.549	3.22	3.165		4.257	3.071	3.272
	2.874	3.203	2.448		4.222	2.955	3.71

## Sheet: Supplementary Figure 4
	Supplementary Figure 4A			Antibody responses
				WPV -> WPV					SV -> SV					WPV -> SV					SV -> WPV
	IgG HA (H1N1)			272644	185006	213354	221316		118176	12991	794	13036		238742	109020	128534	263226		13441	151154	7956.5	31397.5
	IgG NA (H1N1)			10875.7	3198.7	6313.2	9263.7		1269.2	209.2	129.2	153.2		2540.7	464.7	793.7	10293.2		349.7	123882	99.2	3719.7
	IgG NP (H1N1)			10875.7	3198.7	6313.2	9263.7		179598	6604.4	117354	46141.9		97571.9	95172.4	39489.9	132044		28799.4	49168.9	7167.4	22764.4
	IgG HA Stem (H1N1)			105108	37783.5	129885	24989.5		70673	7168	1791	8597		107264	39439	22606.5	114261		8452.5	36241	1419.5	33437.5
	IgG HA (H3N2)			214689	7252.5	38872.5	152900		40484.5	7957	472.5	4844.5		73685	25676.5	8744	50275.5		6100.5	73163.5	3996	16208
	IgG NA (H3N2)			1929	212.5	152	355.5		122.5	186	109	111		91	146	328.5	163		102	114.5	56	255
	IgG HA (IBV)			51783.5	10169	49430	2432.5		2252	615	160	298		4729.5	5190	1211.5	21245.5		478.5	1702	437	4601
	IgA HA (H1N1)			2699.5	2337	1538.5	1795.5		1072	177.5	63	77		1034	3826.5	3101	3285		1079.5	4332.5	450	598
	IgA NA (H1N1)			10875.7	3198.7	6313.2	9263.7		509.9	842.4	472.4	1399.9		493.9	3571.9	778.4	347.4		37969.9	2264.9	585.4	494.4
	IgA NP (H1N1)			1348.8	1188.8	1980.8	1646.3		2321.8	590.3	425.8	800.8		625.8	3664.3	1107.8	1993.8		42099.3	879.3	1158.8	897.8
	IgA HA Stem (H1N1)			1093.9	3525.4	1087.4	2633.9		528.4	152.9	870.4	188.4		701.4	1506.9	880.4	5049.9		3927.4	494.9	247.4	1148.4
	IgA HA (H3N2)			3671	268	469.5	1513		665	257	976.5	279		1086	1265.5	15087	2865		1191.5	1146	187	772
	IgG NA (H3N2)			84	64	61	145		89	86.5	58	61		51	271	194	75		122.5	90.5	136	57.5
	IgA HA (IBV)			2051	227	874.5	172.5		334	144.5	109	337		126	1326	373.5	1847.5		1130.5	132	150.5	70
	FcR2a HA (H1N1)			7772.5	12606.5	10760.5	5732.5		8005	4601	180	1515.5		7474	8685	8605	6615		1278	8605	2000.5	6356.5
	FcR2a NA (H1N1)			1280	279.5	399.5	953.5		74	45.5	95	37.5		150	46	57	1576.5		29	7144	29.5	206.5
	FcR2a NP (H1N1)			10455	1272	9100	7046.5		4600	9431.5	1725	3324.5		9753	7454	4083	9202		2569	5422	794.5	2678.5
	FcR2a HA Stem (H1N1)			8571.5	5637	9496	3022.5		7015	2084.5	342	1527		9057	4837	4102	8814		865	5050.5	151.5	4084
	FcR2a HA (H3N2)			11793	1893	5266	10139.5		6687	2557.5	102	506.5		8081	4232	1563	7513.5		594	8342	258	3280.5
	FcR2a NA (H3N2)			95	56	57.5	46		77.5	52.5	77	57		72.5	80	42	59		76.5	62	70.5	43
	FcR2a HA (IBV)			6452.5	1837.5	4005.5	297		129	63	74.5	55.5		414	574.5	66.5	4578		46.5	112.5	29	382.5
	FcR3a HA (H1N1)			20890	14257.5	14732.5	12979.5		11005	1755.5	202	1011.5		19278	10213	11215	20443		504.5	12618.5	571	2812
	FcR3a NA (H1N1)			985	177.5	261.5	384		100.5	152.5	149.5	106.5		289	164	54	935		108.5	9939	94	128.5
	FcR3a NP (H1N1)			19094.5	621	11751.5	4577		3798.5	14825	1108.5	2539		11753.5	9413.5	2801.5	13587.5		1333	5646.5	744.5	1907.5
	FcR3a HA Stem (H1N1)			13268.5	2773	10950.5	2191		6837.5	1233	269.5	785		11431	4786.5	1961.5	12358.5		400	3762.5	237.5	2658.5
	FcR3a HA (H3N2)			13695.5	655	2851.5	9439		3626.5	1285	205.5	524.5		6935.5	2516	645.5	4980.5		351	6130.5	438.5	1314
	FcR3a NA (H3N2)			338	119	176	190.5		167.5	182.5	217	215.5		177	192.5	165	176.5		184.5	142	216	133
	FcR3a HA (IBV)			6106	957.5	3244	337		276.5	189.5	150.5	177		504.5	609.5	133	3149		165.5	231.5	141	149.5
	Supplementary Figure 4B			Hi titers
						WPV -> WPV					SV -> SV					WPV -> SV					SV -> WPV
	A/Singapore/GP1908/2015(H1N1)pdm09					1280	320	320	640		160	20	15	15		640	80	160	1280		15	160	15	20
	A/Singapore/INFIMH-16-0019/2016 (IVR-186)(H3N2)					1280	40	80	640		80	40	40	40		160	80	40	160		20	160	40	80
	B/Phuket/3073/2013(Yamagata)					640	40	80	160		15	15	15	15		80	40	20	160		15	20	15	15
	B/Maryland/15/2016(NYMC BX-69A)(Victoria)					320	40	40	40		15	15	15	15		80	20	20	80		15	15	15	15
